# Supplementary material for: The Transport Properties of Semi-Crystalline Polyetherimide BPDA-P3 in Amorphous and Ordered States: Computer Simulations
Source: Membranes (Basel). 2022 Aug 31;12(9):856. doi: 10.3390/membranes12090856 (PMC9504751; doi:10.3390/membranes12090856)
Supplement: Supplementary file 1 [file membranes-12-00856-s001.zip]

Archive with 1 entries (1 files):
- membranes-1869600-supplementary.pdf
